# Supplementary material for: Impact of sample acquisition and linear amplification on gene expression profiling of lung adenocarcinoma: laser capture micro-dissection cell-sampling versus bulk tissue-sampling
Source: BMC Med Genomics. 2009 Mar 9;2:13. doi: 10.1186/1755-8794-2-13 (PMC2667433; doi:10.1186/1755-8794-2-13)
Supplement: Additional file 2 — Contains a tab-delimited list of differentially expressed probesets identified in this study. [file 1755-8794-2-13-S2.xls]

## Sheet: UpregulatedProbesets
Impact of LCM on Identification of Differentially Expressed Genes
Provided are the lists of probesets/genes that were identified as differentially upregulated in the bulk microarrays, LCM microarrays, or in both the bulk and LCM microarrays.
Upregulated Probesets Identified in Bulk and LCM datasets							Upregulated Probesets Identified in Bulk dataset Only							Upregulated Probesets Identified in LCM dataset Only
		Average Expression							Average Expression							Average Expression
		Bulk		LCM					Bulk		LCM					Bulk		LCM
Gene	Probeset	Normal	Cancer	Normal	Cancer		Gene	Probeset	Normal	Cancer	Normal	Cancer		Gene	Probeset	Normal	Cancer	Normal	Cancer
TOP2A	201291_s_at	6.49513	9.69191	6.986	9.13068		CYP24A1	206504_at	4.62743	8.03242	5.14495	7.90522		---	229479_at	4.61313	7.59069	5.13003	8.02957
TOP2A	201292_at	7.04777	9.59253	7.27731	9.65715		CDKN3	1555758_a_at	6.32373	8.50688	5.52625	7.67308		GLULD1	220393_at	4.90381	7.66339	5.08657	8.11761
SCG5	203889_at	6.07593	8.78849	6.2982	9.41502		SLC2A1	201250_s_at	7.41987	10.0796	8.30241	10.2818		PCP4	205549_at	5.24926	7.90203	5.45654	8.60541
COL11A1	204320_at	5.21285	9.39119	5.30928	8.96453		UCHL1	201387_s_at	7.58981	9.97985	7.76885	9.76813		E2F8	219990_at	5.03903	7.62396	6.02973	8.48829
COL11A1	37892_at	5.5873	9.6317	5.83551	9.52593		NQO1	201468_s_at	8.98832	11.101	9.70159	11.617		TBX15	230438_at	5.33327	7.90663	5.78601	8.52965
S100P	204351_at	8.53794	11.4439	9.44104	11.6833		BIRC5	202095_s_at	6.97721	9.18749	7.68123	9.54985		CCNB1	228729_at	5.62355	7.97126	6.2618	9.0624
AKR1B10	206561_s_at	5.22859	9.1094	5.35503	9.26399		COL1A1	202311_s_at	6.96025	9.95377	5.15367	6.87049		MYEOV	227342_s_at	5.42355	7.68706	5.90849	8.85998
NQO1	201467_s_at	7.45007	9.81987	7.54437	9.84201		DUSP4	204015_s_at	8.11877	10.1845	7.65903	9.32148		TRPM8	243483_at	4.57829	6.81085	4.77222	8.01214
CEACAM5	201884_at	8.19869	11.682	7.83754	11.2981		PLAU	205479_s_at	8.29655	10.4112	8.87904	10.4751		CENPF	209172_s_at	5.31058	7.50514	6.66125	9.07335
KIAA0101	202503_s_at	8.44909	10.4973	8.88058	11.226		CENPF	207828_s_at	7.1767	9.50234	7.92004	9.88278		EGLN3	219232_s_at	5.70124	7.78608	6.57847	8.81963
CRABP2	202575_at	7.61376	9.87577	7.50893	9.79387		BIRC5	210334_x_at	6.10565	8.98867	5.67541	7.84951		KISS1R	242517_at	4.99006	7.03794	5.17158	8.09099
FOXM1	202580_x_at	6.24563	8.35086	6.59423	8.60641		SULF1	212353_at	7.93745	10.5592	8.46718	10.4375		RRM2	201890_at	7.76741	9.75087	8.20847	10.4334
CCNB2	202705_at	7.17952	9.39595	7.85225	10.0754		SULF1	212354_at	8.84267	11.2659	9.0002	10.9213		PRC1	218009_s_at	6.88518	8.86651	7.27322	9.42444
GPX2	202831_at	7.14965	9.98394	7.52874	10.5145		DTNB	215565_at	6.07321	8.22467	6.60679	8.59525		UHRF1	225655_at	7.33925	9.28281	7.60042	9.76748
UBE2C	202954_at	7.43119	9.76024	7.83717	10.0895		HMG4L	216548_x_at	6.94349	9.17804	7.08008	8.74741		CDC20	202870_s_at	6.9589	8.90224	7.23193	9.26218
CDC2	203214_x_at	7.03393	9.17419	6.17427	8.19732		MAST1	217231_s_at	6.21171	8.26824	6.78567	8.45371		ZWINT	204026_s_at	8.1651	10.0841	8.44024	10.5785
ABP1	203559_s_at	5.69512	8.88605	5.70851	8.82583		SLC7A11	217678_at	6.17189	8.85111	4.79917	7.24906		CDCA3	223307_at	6.33513	8.24087	6.91364	9.24831
HMGB3	203744_at	9.24408	11.5004	9.68236	11.7574		KIF20A	218755_at	6.82871	8.97634	7.54392	9.44559		ERO1L	222646_s_at	8.217	10.1217	8.46218	10.585
BUB1B	203755_at	6.66454	8.82687	7.30681	9.79022		DNAJC12	223721_s_at	5.72859	8.39192	5.65401	7.48933		RP11-485B17.2 ///	220057_at	7.12245	9.00093	7.27212	9.61514
DLG7	203764_at	5.85097	8.18912	6.00794	8.61775		CDCA7	224428_s_at	7.19796	9.20345	7.15927	9.12332		ECT2	219787_s_at	7.38955	9.25304	7.99718	10.075
MMP11	203878_s_at	6.36183	9.367	6.01482	9.05398		HMGB3	225601_at	7.81486	10.0932	8.17088	9.93499		SLC44A5	235763_at	5.53251	7.36374	5.96217	8.2249
MMP1	204475_at	6.15436	9.75016	6.69638	9.83957		FNDC1	226930_at	6.66767	9.70102	7.61097	9.49199		TESC	218872_at	7.69432	9.5023	8.42989	10.4688
MMP12	204580_at	5.81438	10.4658	5.98485	10.3675		---	227452_at	6.2807	8.62939	8.04901	9.91915		IGF2BP3	203820_s_at	5.98095	7.77934	6.3305	8.84371
NEK2	204641_at	6.26057	8.69212	6.55251	9.08139		---	229802_at	6.62568	8.99432	7.49713	9.24556		GINS1	206102_at	6.6811	8.47056	7.01176	9.08309
MELK	204825_at	6.83369	9.12604	7.28914	9.74724		---	235363_at	7.96888	10.1892	8.55159	10.2324		DEPDC1	222958_s_at	5.5162	7.27789	6.28937	8.37504
SERPINB5	204855_at	5.74418	8.08511	5.76046	8.02363		---	238617_at	6.13921	8.44463	6.72033	8.70046		CALCA	210728_s_at	6.89592	8.62409	6.0872	8.29905
CPS1	204920_at	6.51212	8.98323	6.92617	9.19737		---	216573_at	7.12702	9.33848	5.53925	6.79599		FAM64A	221591_s_at	5.69721	7.39047	5.9524	8.28843
CENPA	204962_s_at	5.81631	8.11763	6.33808	8.96632		ANLN	1552619_a_at	6.22922	8.27008	6.49945	6.89344		CXCL14	218002_s_at	7.96592	9.61749	7.27389	9.35786
TFF1	205009_at	5.62001	9.19206	5.92423	9.52708		CCL20	205476_at	8.4644	10.5023	9.00914	10.3258		SPC25	209891_at	5.47802	7.10541	5.86663	8.11096
QPCT	205174_s_at	7.77609	10.0567	7.21839	9.85255		CP	227253_at	8.17148	10.2412	8.53238	9.79595		EPR1	1555826_at	6.02419	7.58652	6.45244	8.77524
CXCL13	205242_at	7.99924	10.2037	7.08337	9.36933		CP	204846_at	7.73774	9.95466	7.50603	8.66631		---	1556445_at	5.99077	7.54431	6.26727	8.61138
COL10A1	205941_s_at	6.14155	9.43199	7.15072	9.27294		CP	1558034_s_at	7.13931	9.68923	8.96817	10.0189		MDK	209035_at	9.142	10.6487	7.80183	9.86752
NMU	206023_at	5.95837	8.48132	6.41716	9.82002		CPVL	211878_at	7.21438	9.30258	5.34196	5.68847		CCNE2	205034_at	6.64783	8.13056	6.88499	8.98789
SPINK1	206239_s_at	7.38712	9.77619	7.20688	10.4926		ECT2	234992_x_at	6.07015	8.112	5.17657	5.92209		HOXC6	206858_s_at	6.31943	7.7774	6.30765	8.38998
CST4	206994_at	5.73641	8.18197	6.06227	8.17293		FAP	209955_s_at	6.66583	9.32298	6.73618	8.00064		HGD	214307_at	5.47637	6.85682	6.11186	8.13569
HMMR	207165_at	6.51812	8.80442	7.57458	9.93153		HS6ST2	230030_at	6.19958	8.23282	7.87679	9.30096		HUS1	217618_x_at	6.85	8.15029	6.80287	9.12851
KRT6A ///	209125_at	5.75848	8.81346	6.65763	9.11928		IGHA1	234477_at	6.5656	8.83095	5.63986	6.17771		STYK1	220030_at	5.6353	6.88675	6.82558	8.84326
AURKB	209464_at	6.23306	8.31719	6.78024	8.99902		IGHA1	234792_x_at	7.75845	10.0985	5.72045	6.07862		FGL1	205305_at	6.27701	7.50053	6.33317	8.6839
CDKN3	209714_s_at	6.28137	8.40201	6.32491	8.58337		IGHA1 ///	216541_x_at	8.69447	10.961	6.3439	7.49156		HOXA10	213150_at	5.74276	6.9293	5.96573	8.05741
SPP1	209875_s_at	8.06764	12.7395	7.69917	11.9637		IGHM	211634_x_at	10.1748	12.3433	7.00103	8.02394		ZGPAT	238398_s_at	2.90809	3.18087	7.6457	9.96621
SLC7A11	209921_at	6.85104	9.70153	7.68685	10.7001		KIAA1199	212942_s_at	6.97493	9.23216	8.033	8.98558		IKZF1	1565817_at	5.26279	5.39601	5.96252	8.1418
NQO1	210519_s_at	8.47288	10.9508	8.77382	10.9703		LOC387895	1560818_at	8.42974	10.575	8.53978	9.84561		ZGPAT	238399_x_at	3.20576	3.22558	7.6415	9.90315
CDC2	210559_s_at	7.24318	9.38525	6.57199	8.60695		MALAT1	224567_x_at	9.88472	12.083	12.2788	12.2464
MLLT11	211071_s_at	7.54956	9.56864	8.02423	10.2575		MALAT1	224568_x_at	8.3875	11.2229	8.34661	8.28164
KRT6A ///	214580_x_at	5.89253	8.20353	6.06045	8.33232		MALAT1	223940_x_at	8.84539	11.7389	9.12823	9.04727
CCNB1	214710_s_at	6.93335	9.22257	6.86051	9.092		MUC5B	213432_at	7.31085	9.32714	7.45686	8.31023
NUSAP1	218039_at	7.69707	9.86867	8.26429	10.3642		NTN2L	211640_x_at	9.1951	11.5085	6.62783	7.73383
KIF4A	218355_at	5.89622	8.10337	6.6565	8.95037		NTN2L	211635_x_at	9.9707	12.1171	7.0198	8.00336
GREM1	218468_s_at	6.25227	9.65857	5.76464	8.92724		NUSAP1	219978_s_at	6.26745	8.66013	6.19121	7.61172
GREM1	218469_at	5.62773	9.3095	5.84876	9.10832		PLAU	211668_s_at	7.19573	9.72542	5.38866	6.43323
CEP55	218542_at	5.8446	8.33179	5.7898	8.37364		PLUNC	220542_s_at	7.25925	10.3665	7.37295	8.85045
NCAPG	218662_s_at	6.02677	8.06129	6.1535	8.61631		POSTN	1555777_at	7.059	9.23567	5.42469	6.02607
TMPRSS4	218960_at	6.93535	9.99815	8.2637	10.5857		PPAP2C	209529_at	7.17196	9.51395	7.74245	9.32711
DNAJC12	218976_at	6.58919	9.83485	7.57317	10.4365		SULF1	212344_at	7.42714	10.0875	6.75452	7.84491
PBK	219148_at	5.85685	8.82742	6.32699	9.66062
GCNT3	219508_at	6.40142	8.84674	7.10109	9.7596
ASPM	219918_s_at	6.27837	8.64851	6.44146	9.00878
LOC146909	222039_at	5.95226	8.41519	6.46178	8.86877
ANLN	222608_s_at	6.42491	9.19743	6.8685	9.47535
GJB2	223278_at	5.28603	8.99222	5.31161	8.57727
C15orf48	223484_at	8.11536	10.5465	8.21501	10.9303
MGC10981	223779_at	5.74951	8.43816	6.13374	8.26836
CTHRC1	225681_at	8.69725	11.9172	8.77202	11.6444
SYT13	226086_at	5.18391	8.16288	5.4787	8.85187
---	226777_at	5.80279	8.80408	6.00291	8.35779
---	229490_s_at	6.62224	8.84076	6.85668	9.45362
FAM83A	238460_at	5.07137	8.43698	4.58028	8.27515
FAM83A	238741_at	6.19486	9.97828	6.65663	10.4933
NLF1	241031_at	5.50048	8.07829	5.64808	8.51123

## Sheet: Downregulated Probesets
Impact of LCM on Identification of Differentially Expressed Genes
Provided are the lists of probesets/genes that were identified as differentially down-regulated in the bulk microarrays, LCM microarrays, or in both the bulk and LCM microarrays.
Downregulated Probesets Identified in Bulk and LCM datasets							Downregulated Probesets Identified in Bulk dataset Only							Downregulated Probesets Identified in LCM dataset Only
		Average Expression							Average Expression							Average Expression
		Bulk		LCM					Bulk		LCM					Bulk		LCM
Gene	Probeset	Normal	Cancer	Normal	Cancer		Gene	Probeset	Normal	Cancer	Normal	Cancer		Gene	Probeset	Normal	Cancer	Normal	Cancer
CD300LG	1552509_a_at	8.0166	5.87911	8.89521	6.00063		PGC	1555236_a_at	11.0725	8.0842	8.11038	6.64921		---	242340_at	7.74696	5.14403	8.34022	5.64947
CYP4B1	1555497_a_at	11.6497	8.78976	9.04636	6.77703		ZNF533	1555800_at	9.22225	6.72775	6.89456	4.80241		FGFBP2	223836_at	7.9561	5.4233	8.77029	5.94985
HHIP	1556037_s_at	9.20426	6.95762	9.63003	6.50977		ZNF533	1555801_s_at	9.11225	6.58066	7.09445	4.93107		ERBB4	214053_at	7.5101	5.24445	8.42701	5.70749
---	1560850_at	8.95191	5.84637	9.3919	5.57277		---	1556989_at	8.14225	6.13518	6.27728	5.63826		TCEAL2	211276_at	7.6987	5.57592	8.72121	5.91018
GPD1	1563035_x_at	8.60894	5.74962	8.05436	5.42622		GPD1	1563034_at	8.05595	5.59874	7.70815	5.45496		SH3GL3	205637_s_at	7.88455	5.84447	8.54317	6.28194
FHL1	201540_at	12.4884	10.3809	12.8218	9.60088		PLLP	204519_s_at	10.2307	7.8415	9.88571	8.08064		---	236065_at	9.46069	7.46328	9.42173	6.60959
SPOCK2	202524_s_at	11.6021	9.53648	11.429	9.17697		SEMA5A	205405_at	10.0052	7.83271	8.86418	6.88357		SCGB1A1	205725_at	12.5131	10.5251	12.4952	7.77833
FOSB	202768_at	11.5034	8.89272	10.9332	8.27621		KCNK3	205952_at	8.52981	6.48527	7.41536	5.72264		IFT57	222520_s_at	8.41472	6.42712	9.38836	6.91429
CAV1	203065_s_at	12.3441	10.1091	12.4868	9.64435		PLA2G1B	206311_s_at	9.73174	7.71661	9.78386	7.85071		ABCA3	204343_at	11.9094	9.92441	11.9271	9.47209
CAV2	203323_at	12.1063	9.95014	11.5059	8.82239		AQP4	210066_s_at	8.89867	6.89565	7.95543	5.66596		NPNT	225911_at	10.9384	8.95436	10.6555	8.2938
C10orf116	203571_s_at	11.9044	9.58323	11.1787	9.05434		TPSAB1	217023_x_at	10.9608	8.86186	8.65794	7.07441		BMPER	241986_at	6.88629	4.90508	8.2527	4.95419
FABP4	203980_at	11.494	8.56303	10.9703	7.32481		CLIC5	217628_at	8.93627	6.37456	7.33181	5.14642		TPPP3	218876_at	10.5339	8.55489	11.8259	8.36363
HBA1	204018_x_at	13.3147	10.5258	12.4323	9.34379		WWC2	218775_s_at	10.1556	8.07632	9.2668	7.41139		IQCA	238584_at	7.28595	5.30995	8.0539	5.15285
EDNRB	204271_s_at	10.4693	8.19958	10.7701	7.98381		CLDN18	221132_at	10.559	7.74207	7.66357	6.27039		RAMP3	205326_at	10.0522	8.08065	9.91764	7.5839
EDNRB	204273_at	10.8803	8.27369	10.0059	6.04505		WWC2	222738_at	9.40233	7.38881	9.72705	7.97793		HLF	204755_x_at	8.80453	6.833	9.24206	7.04523
HBG2	204419_x_at	10.0005	7.37311	9.20478	6.52006		SEMA6A	225660_at	8.40337	6.34383	7.91054	5.42679		TEK	206702_at	10.1942	8.22314	10.6493	8.06446
CLDN5	204482_at	10.7472	8.6823	10.9146	8.19712		---	226974_at	10.0781	7.99432	9.60388	7.91049		KCNT2	244455_at	8.21665	6.24767	9.08584	6.81519
WIF1	204712_at	11.8549	8.42759	11.8709	7.54988		AFF3	227198_at	8.34419	6.31154	7.35934	5.32982		LEPREL1	218717_s_at	10.0734	8.10602	10.1073	8.08116
ABCA8	204719_at	10.1212	8.11159	9.95682	7.15526		SUSD2	234310_s_at	10.0649	7.66354	8.57691	6.93598		RASGRF1	210550_s_at	9.42923	7.46226	8.47253	6.24701
TGFBR3	204731_at	9.80153	7.35596	10.2558	7.49075		SCARA5	235849_at	9.24921	7.15489	9.07414	7.10055		REEP1	204364_s_at	8.78953	6.82271	8.06245	5.92948
HLF	204754_at	9.20971	6.65007	10.0324	6.85257		ANKRD29	238332_at	9.7841	7.75716	9.37974	7.64798		ACVRL1	226950_at	9.84056	7.87479	9.88459	7.53022
CACNA2D2	204811_s_at	11.2481	8.92647	11.2137	8.43517		---	243929_at	9.61894	6.13461	7.29283	4.62326		AQP1	209047_at	12.7258	10.7606	12.1657	9.66619
HBG1	204848_x_at	10.0854	7.39607	9.27486	6.4659		---	244697_at	8.68938	6.00576	6.96202	5.61753		MUC15	227238_at	8.9404	6.97662	9.75535	7.08108
EMP2	204975_at	12.4868	10.249	11.9918	9.93766									HLA-DQB1	209480_at	9.6881	7.72612	10.1171	7.95527
CLEC3B	205200_at	11.5624	8.82584	10.5666	7.43414									FOXF1	205935_at	10.3004	8.35618	10.1367	8.07471
KAL1	205206_at	11.4278	9.0167	11.4722	8.87334									SDPR	218711_s_at	9.93112	7.98693	8.77372	6.23496
PGC	205261_at	12.4977	9.20754	12.1026	8.12683									ANGPTL1	239183_at	6.88958	4.95892	8.08681	4.92706
BCHE	205433_at	8.62136	6.50067	9.55721	6.74489									EMCN	222885_at	10.7645	8.83404	10.9228	8.73316
DACH1	205471_s_at	8.92924	6.7626	8.36431	5.30462									THRB	228716_at	7.51662	5.5995	8.69942	6.69409
LAMP3	205569_at	12.9225	10.9053	12.657	10.0006									GRK5	204396_s_at	11.0125	9.10346	11.0356	8.80412
TPSAB1	205683_x_at	11.5701	9.45177	9.6545	7.23428									FMO2	211726_s_at	11.1284	9.21951	11.1606	7.99023
MARCO	205819_at	11.1382	9.06293	10.5396	8.00211									MS4A2	207496_at	7.84587	5.9496	8.07484	5.80971
FCN3	205866_at	11.7248	8.84039	11.9462	8.09574									CPA3	205624_at	11.3145	9.42108	10.8711	8.52552
CX3CR1	205898_at	9.77494	7.32448	9.89181	7.11195									ALPL	215783_s_at	9.74743	7.86053	8.16097	6.13332
AADAC	205969_at	8.85728	6.56282	9.44523	6.8207									---	243813_at	7.2734	5.40215	8.60325	5.53085
SFTPC	205982_x_at	14.7309	12.2966	14.3486	9.75826									MT1M	217546_at	9.74615	7.87915	9.97003	7.75549
ACADL	206068_s_at	8.74773	6.30665	8.32916	5.88522									C20orf133	1563209_a_at	9.42451	7.56043	9.24772	7.0309
ACADL	206069_s_at	8.44769	6.16386	8.39146	6.17738									FOLR1	204437_s_at	11.6898	9.82762	11.1884	9.01271
TNXB	206093_x_at	9.76321	7.34993	9.83614	6.98623									---	243818_at	9.56021	7.6991	9.70765	7.61426
ADRB2	206170_at	10.0236	7.5211	10.4646	7.7657									SMAD6	207069_s_at	10.402	8.54142	10.3357	8.32848
CA4	206208_at	8.79046	6.74052	8.41795	6.06463									SOBP	218974_at	9.16644	7.31452	9.36675	7.29284
CA4	206209_s_at	9.21267	6.28565	8.93053	5.9435									SLPI	203021_at	13.0388	11.1881	12.9209	10.5888
TAL1	206283_s_at	8.6428	6.5774	8.88974	6.46443									C4orf31	219747_at	11.2324	9.38488	11.3088	9.12193
CD36	206488_s_at	10.5068	8.27883	9.91244	7.29114									CCRL1	220351_at	8.05042	6.20329	8.84785	6.69586
CPB2	206651_s_at	10.909	7.81355	10.9016	7.28489									TCF21	204931_at	9.97365	8.13481	10.5585	6.89299
EDNRB	206701_x_at	9.47777	7.21239	9.02133	5.92099									KIAA0672	205414_s_at	9.27393	7.43639	9.12306	7.02234
TPSAB1	207134_x_at	11.5	9.39198	9.63187	7.25609									CXorf57	219355_at	7.65364	5.82019	9.12313	6.74523
SLC6A4	207519_at	9.28375	5.42967	9.74897	5.08493									---	228504_at	9.57791	7.74579	10.9294	8.12087
IL1RL1	207526_s_at	8.88506	6.13707	9.23725	6.15817									KLRF1	220646_s_at	7.80389	5.97281	8.39546	6.00568
FAM107A	207547_s_at	9.44524	7.18227	9.90419	6.79046									---	239847_at	8.19349	6.36269	8.22128	6.14629
TPSAB1 /// TPSB2	207741_x_at	11.432	9.2255	9.40834	6.89683									---	241789_at	9.3763	7.54723	9.25194	6.79083
FAM107A	209074_s_at	11.4066	8.38462	10.4202	6.88736									LOC338328	238062_at	8.26266	6.44367	8.7006	6.072
HBB	209116_x_at	12.5414	10.0535	11.8019	8.8499									LOC283904	242332_at	7.90348	6.08752	8.7362	6.14473
ID4	209292_at	9.36583	7.31338	9.36166	6.77355									LOC286191	230661_at	7.44673	5.63399	8.12914	6.06864
HBA1	209458_x_at	13.334	10.5142	12.464	9.3669									LIFR	225571_at	8.69975	6.89889	9.58398	7.22198
GPM6A	209469_at	9.68358	6.04853	10.1794	5.99964									SCGB3A1	230378_at	12.8603	11.0705	12.962	9.23481
GPM6A	209470_s_at	9.62586	5.93484	9.73749	6.32713									SFTPC	38691_s_at	14.8072	13.0203	14.6939	10.5409
PDZD2	209493_at	9.77434	7.76948	9.43809	7.34262									PLAC9	227419_x_at	9.43245	7.64605	9.59413	7.10187
CD36	209555_s_at	10.1827	7.78466	9.81643	6.92443									SYNPO2	225895_at	9.91819	8.13222	9.60382	7.14597
ADH1B	209612_s_at	11.3568	9.15847	11.157	7.68164									---	230585_at	9.14966	7.36403	9.75438	7.33887
ADH1B	209613_s_at	11.292	9.02346	11.7308	8.11416									SEMA5A	213169_at	9.171	7.38829	9.34743	7.10176
SMAD6	209886_s_at	8.76783	5.98663	8.16394	5.71723									---	228731_at	8.98875	7.21522	8.02934	5.57437
TNNC1	209904_at	10.0484	6.90586	9.04669	6.00839									SLC39A8	209267_s_at	12.6813	10.9136	12.6767	10.5745
AQP4	210068_s_at	10.5124	8.25806	9.84093	7.03869									FGFR2	203638_s_at	10.4674	8.71014	10.7832	8.48415
AGER	210081_at	12.2179	8.38833	11.1141	7.53046									RBMS3	238447_at	10.3892	8.63779	10.2377	8.00636
TPSAB1	210084_x_at	11.4505	9.24136	9.25767	6.6112									LDB2	206481_s_at	9.92282	8.17547	10.2162	7.81095
CYP4B1	210096_at	12.4879	9.38403	12.0374	8.35904									ADAMTS8	235649_at	9.23782	7.49442	10.365	7.24288
FHL1	210299_s_at	10.5736	8.29076	9.31522	6.06792									GIMAP8	235306_at	10.563	8.82183	10.61	8.40418
DLC1	210762_s_at	12.2759	10.2534	11.2087	8.80274									TNS1	221246_x_at	10.8238	9.08951	11.2093	8.88993
AQP4	210906_x_at	10.7595	8.68848	10.6618	7.85442									SLCO4C1	222071_s_at	8.92801	7.19456	9.17056	6.96739
HBB	211696_x_at	12.9738	10.8588	12.8775	10.0981									PENK	213791_at	7.52193	5.79173	8.24752	6.16633
HBA1	211699_x_at	13.2373	10.436	12.5598	9.4453									ANGPTL1	231773_at	8.76007	7.03598	9.45225	6.63616
SFTPC	211735_x_at	14.7413	12.2834	14.3396	9.72946									SLC9A9	227791_at	9.38863	7.66967	10.0074	7.44405
HBA2	211745_x_at	13.4104	10.5692	12.6626	9.53989									MAMDC2	228885_at	9.22383	7.50567	9.96475	7.19748
CAV1	212097_at	13.4291	11.2985	13.5049	10.8451									KL	205978_at	8.29586	6.58212	8.93798	6.56281
CHI3L2	213060_s_at	10.0519	8.03208	10.8255	8.30605									ADH1A /// ADH1B /// ADH1C	209614_at	8.58689	6.87934	9.31433	6.31908
KRT4	213240_s_at	8.83555	6.31349	9.34226	6.53809									SELENBP1	214433_s_at	11.5772	9.87458	11.7448	9.74237
CLIC5	213317_at	11.9863	8.75108	11.8187	8.54736									AMY1A /// AMY1B /// AMY1C /// AMY2A /// AMY2B /// LOC730924	208498_s_at	10.7646	9.06448	10.6193	7.8456
TNXB	213451_x_at	9.81661	7.7193	9.81249	7.46928									PID1	219093_at	10.2071	8.50773	10.1742	7.94094
SOSTDC1	213456_at	10.3691	6.75122	9.81329	5.93167									CHRDL1	209763_at	10.4451	8.75059	10.9526	8.22044
HBE1	213515_x_at	10.8549	8.00317	10.139	6.63729									GPM6B	209167_at	9.38904	7.69995	9.79823	7.4174
C9orf61	213900_at	9.42032	6.95077	9.54484	7.16877									---	229127_at	8.59933	6.91645	8.84722	6.36533
ADAMTSL3	213974_at	8.6674	6.66257	8.98842	5.7414									FIGF	206742_at	8.92423	7.25734	10.2884	6.78722
CLDN18	214135_at	12.7852	9.68525	12.7314	9.24541									---	235570_at	9.9457	8.27994	9.70188	7.5202
PPBP	214146_s_at	9.28769	6.93371	9.15575	6.77653									C2orf40	223623_at	9.16295	7.50155	10.2796	6.57641
SFTPD	214199_at	13.1482	10.9192	13.1328	10.2365									SYNPO2	225720_at	9.5041	7.84273	10.071	7.70672
SFTPC	214387_x_at	14.729	12.262	14.4211	9.80116									GPX3	214091_s_at	12.3554	10.6948	11.7535	9.40577
HBA2	214414_x_at	13.6031	10.9344	13.5177	10.3823									GPR116	212951_at	11.5528	9.89325	9.94259	7.68767
C4orf31	215059_at	9.77914	7.4003	10.4325	7.55367									HLA-DQA1	213831_at	10.974	9.31568	11.2096	9.09187
TPSAB1	215382_x_at	11.3765	9.20347	9.23319	6.72746									FGFR3	204379_s_at	9.32469	7.6701	9.92995	7.67237
SFTPC	215454_x_at	13.5742	10.7978	13.0602	8.27415									GPX3	201348_at	12.8357	11.1832	12.0422	9.60618
SPTBN1	215918_s_at	9.13299	6.99966	9.3765	7.36299									CFD	205382_s_at	11.2443	9.60486	11.9217	9.4326
TNXB	216333_x_at	9.78702	7.70859	9.81709	7.42491									GPM6B	209170_s_at	9.07015	7.43418	9.77959	7.18696
TPSAB1	216474_x_at	11.5671	9.43492	9.67853	7.46257									OGN	222722_at	9.43099	7.7965	9.63111	7.40302
AGER	217046_s_at	11.4837	7.84094	11.4499	7.06933									SPATA18	229331_at	8.77805	7.14401	9.95311	7.58775
HBB	217232_x_at	12.5894	10.0316	11.8682	8.95237									VWF	202112_at	11.7182	10.0892	11.3296	9.26202
HBA1 /// HBA2	217414_x_at	13.3133	10.5009	12.669	9.55242									SIGLECP3	232686_at	7.71714	6.0953	8.59148	6.28342
C1orf166	218246_at	10.3038	8.09569	10.6941	8.28493									PRDM16	232424_at	7.95645	6.33947	8.39487	6.32747
C14orf132	218820_at	9.66062	7.64757	10.1325	7.41573									DARC	208335_s_at	9.66804	8.05403	9.567	7.13837
TMEM100	219230_at	11.2822	8.08042	11.9342	7.80874									CA3	204865_at	6.83779	5.22517	8.24926	5.64588
PCOLCE2	219295_s_at	9.38583	7.27382	9.40289	7.10284									LOC286189	1556421_at	7.88414	6.27623	8.78	6.30569
CLIC3	219529_at	10.553	8.54559	9.17908	7.171									ATP13A4	1557136_at	8.34776	6.74339	9.2306	7.1536
DUOX1	219597_s_at	10.3107	8.0781	10.207	7.2938									FGFR2	208228_s_at	9.21374	7.60947	8.57456	6.5638
CLIC5	219866_at	11.1838	8.22775	10.3605	7.63441									---	238720_at	8.19701	6.59678	9.25762	5.46005
CLDN18	221133_s_at	10.9915	7.88676	8.8323	6.15022									AKAP2 /// PALM2-AKAP2	202759_s_at	11.3407	9.74357	9.74354	7.6853
COL4A3	222073_at	10.2845	8.12984	9.49937	7.30217									SLC18A2	205857_at	8.71258	7.11881	9.18329	6.91194
SDPR	222717_at	11.2072	8.88853	11.2027	8.30319									SPAG6	210033_s_at	7.5648	5.97927	8.27712	5.3655
INMT	224061_at	10.4395	8.39349	10.6285	7.34988									GPR116	212950_at	12.0671	10.4904	11.3887	9.35834
DLC1	224822_at	10.9296	8.91923	10.8158	8.45247									hCG_2025128 /// SFTPA1 /// SFTPA2	223678_s_at	14.0152	12.4489	10.3947	6.70564
EMP2	225078_at	12.7143	10.365	11.9247	9.79677									DNASE1L3	205554_s_at	8.70316	7.1412	8.86162	6.69517
PDK4	225207_at	11.1899	8.98538	11.1893	8.94736									SCGB3A2	228782_at	12.4286	10.8668	12.0268	9.57196
ROBO4	226028_at	11.1716	8.81982	10.9165	8.02292									ABI3BP	223395_at	11.0174	9.46073	10.932	8.41815
PRKCE	226101_at	9.69611	7.65458	8.99714	6.5442									PALMD	218736_s_at	9.54393	7.99264	9.37912	7.13594
AQP4	226228_at	12.4282	9.57322	12.2325	8.14235									DYNLRB2	238116_at	7.93689	6.393	9.03237	6.10369
---	226625_at	10.0419	7.94531	11.223	8.62399									---	229641_at	8.14495	6.60866	9.10536	6.50536
SGEF	227197_at	10.142	7.73529	10.137	7.47434									LOC643187	1569608_x_at	7.95635	6.42678	9.09548	6.37699
SUSD2	227480_at	11.4975	8.47474	10.688	7.33902									TMEM178	229302_at	8.08259	6.56359	8.44657	6.30108
PEBP4	227848_at	10.6251	8.09483	10.0386	7.21046									PIGR	226147_s_at	12.4744	10.9667	12.8188	10.6603
---	227874_at	9.61344	7.32696	9.81454	7.06741									PELO	1560359_at	7.21133	5.71308	8.03496	5.95522
VSIG2	228232_s_at	9.7253	7.48652	9.01531	6.79023									ARHGAP6	206167_s_at	8.32512	6.82807	9.65788	7.49049
FMO2	228268_at	10.8852	8.62921	10.98	8.24181									TNS1	221748_s_at	12.0733	10.5864	12.0592	9.82005
BTNL9	228434_at	10.0432	7.27622	9.73969	6.09551									FLJ44379	239150_at	8.1773	6.6905	8.81739	5.17208
IRX2	228462_at	10.9421	8.76541	10.1577	7.64649									C1orf173	229973_at	6.44081	4.95939	8.01812	4.47639
Gcom1	228568_at	9.41324	7.13132	9.95671	7.37592									LOC131873	230867_at	8.52366	7.0433	9.34194	6.4348
---	228766_at	9.92259	7.52275	10.5421	7.34348									C7	202992_at	11.89	10.4117	12.1214	9.47124
---	228854_at	10.1341	7.65751	9.68135	7.10609									MMRN2	236262_at	8.67845	7.20299	9.06675	6.92427
DACH1	228915_at	8.21222	6.15077	9.12556	6.28516									C13orf15	218723_s_at	12.4898	11.0159	12.415	9.95541
---	229308_at	9.14771	6.99865	9.63504	7.29677									SOX7	228698_at	9.01808	7.55399	9.23822	6.92316
ADRB1	229309_at	10.3104	6.50286	10.0011	5.66027									RGS13	210258_at	7.54546	6.08903	8.33023	5.94735
LRRK2	229584_at	11.1412	9.07058	10.9497	8.28843									LPHN2	206953_s_at	9.96952	8.52169	9.47035	7.21846
---	229824_at	8.73929	6.54637	8.97929	6.96078									TBX3	219682_s_at	8.46216	7.01569	8.23319	5.84483
SCARA5	229839_at	9.13646	6.75879	9.17487	6.61282									PTPRB	230250_at	10.3189	8.87578	10.4392	8.42256
---	229985_at	8.60703	6.35254	8.55627	5.99247									CHST9	223737_x_at	7.11721	5.67962	8.44299	5.13692
---	230135_at	10.4258	7.47888	10.8529	7.34145									HSPA12B	229172_at	8.35514	6.92645	8.96581	6.67428
C4orf31	230319_at	11.5168	9.16892	11.4331	8.72299									GHR	205498_at	7.63825	6.2122	8.74742	6.2712
PLEKHK1	230469_at	8.87923	5.57925	8.65679	5.24599									SYNPO2	225894_at	7.90428	6.49544	8.58672	6.31451
IRX1	230472_at	8.14222	5.70114	8.41434	5.51238									SLIT2	209897_s_at	9.9628	8.55429	9.90456	7.78683
STXBP6	230560_at	9.53409	6.67593	10.2634	6.96848									RBMS3	243041_s_at	8.96804	7.56203	8.49002	6.46096
VEPH1	232122_s_at	10.0623	7.31618	10.0105	6.84372									CALCRL	206331_at	9.77318	8.36843	8.81127	6.56503
CLDN18	232578_at	11.5579	8.02904	8.84631	5.40215									CCBE1	243805_at	7.29681	5.89221	8.40608	6.30897
SGEF	233903_s_at	9.03422	6.49473	8.31832	6.01847									KIAA1462	213316_at	9.09589	7.69349	9.66467	7.56303
---	234996_at	9.51189	7.47954	10.0263	7.59596									---	236335_at	8.46884	7.06858	8.80316	6.64415
---	235108_at	8.91197	6.52056	9.49041	6.5449									---	239218_at	6.81823	5.42127	8.0375	5.7774
CCDC85A	235228_at	9.14015	7.00981	9.32458	7.17218									SGCG	207302_at	6.54471	5.15151	8.0162	5.72414
C19orf59	235568_at	10.8244	8.04787	11.4203	8.42622									---	227779_at	8.77491	7.38455	8.9749	6.79653
---	235670_at	9.07131	6.90551	8.61472	6.34543									ERG	213541_s_at	8.6058	7.22025	9.02135	6.92664
---	236936_at	8.32094	6.08134	8.79424	6.02608									C6orf189	228875_at	9.15848	7.77376	10.1432	8.06611
HHIP	237466_s_at	8.79944	6.29957	9.0425	6.02516									CDH5	204677_at	10.6674	9.28636	10.7829	8.38262
hCG_1990170	238018_at	9.28544	7.03483	9.96619	6.49413									FLJ46266	1568606_at	7.60119	6.22145	8.1626	5.97166
LGI3	238061_at	9.73206	6.86807	9.41573	6.46991									LRRN3	209840_s_at	7.42488	6.0522	8.24861	6.17019
GKN2	238222_at	11.2348	7.77251	11.5691	8.02483									C9orf24	229012_at	9.04421	7.6724	10.9144	7.31184
NAP5	239650_at	8.5541	5.42698	9.04166	5.96756									SYNPO2	227662_at	9.17796	7.82333	9.8673	7.48679
LOC642031	239676_x_at	9.06349	6.87546	8.75675	5.78434									DNHD2	243802_at	7.24286	5.88889	8.38965	5.338
---	240242_at	10.0952	7.94281	10.2563	7.56835									TTC18	229170_s_at	7.33344	5.9807	8.07042	5.90605
---	241560_at	9.72959	6.95374	9.52534	6.82508									C10orf79	231084_at	7.65513	6.30347	8.73386	5.84642
---	241811_x_at	9.61034	5.98429	10.8776	6.03051									JAM2	219213_at	8.85292	7.5235	9.38202	7.36539
---	242009_at	10.2685	6.33168	10.4682	5.70855									GPM6B	209168_at	7.81276	6.49203	9.16836	7.14713
IL1RL1	242809_at	9.19423	6.55938	9.90082	6.53346									AKAP14	237281_at	6.54272	5.22316	8.3282	5.16893
														RRAD	204803_s_at	9.94725	8.62815	9.40064	7.38169
														DKK2	219908_at	7.47135	6.1544	8.1415	5.87121
														CHST9	224400_s_at	7.11424	5.79909	8.29454	4.92739
														DMBT1	208250_s_at	11.9773	10.6723	11.7852	9.42203
														MYH11	201496_x_at	8.97674	7.67932	10.3682	7.63862
														EML1	204796_at	7.89783	6.6026	8.70389	6.61162
														TSGA2	230093_at	8.65543	7.36077	9.83145	7.36076
														PPIL6	1553684_at	7.34978	6.05635	8.60189	6.50647
														GPM6B	209169_at	7.41174	6.1216	8.60874	6.33691
														C20orf85	229542_at	8.55596	7.28084	10.0848	6.37303
														AGTR2	222321_at	8.63895	7.3665	8.93443	6.56901
														PCDH20	232054_at	8.06834	6.80506	8.9912	6.72618
														CAPSL	236085_at	7.92897	6.66617	9.05716	5.73235
														SLIT2	230130_at	10.2129	8.95681	10.6797	8.55096
														---	228850_s_at	8.97233	7.71671	10.171	8.07932
														---	1559333_at	6.68802	5.44566	8.14399	5.66776
														C1orf114	206721_at	7.0138	5.77593	8.23855	6.10299
														FLJ23834	235650_at	7.41489	6.18311	8.31444	5.73231
														---	1556003_a_at	7.48722	6.2632	8.32779	5.67764
														RRAD	204802_at	9.07245	7.85441	9.3607	7.16131
														WDR16	239916_at	7.32673	6.10883	9.04758	5.89887
														RHOJ	235489_at	8.79438	7.57921	8.6452	6.41579
														MGC26733	1562371_s_at	7.09476	5.88223	8.56309	6.12386
														C6orf206	230695_s_at	7.46649	6.25967	8.36288	6.31296
														ARMC3	240275_at	7.19218	5.99178	8.38924	6.12842
														LRRC46	230601_s_at	7.60335	6.40465	8.20406	5.6627
														IL33	209821_at	9.36805	8.17587	9.56592	7.19458
														LOC645722	1555216_a_at	7.62575	6.4445	9.40944	7.00402
														---	228692_at	8.21168	7.03283	8.95673	6.82415
														CCDC17	236320_at	7.8015	6.63402	8.0602	6.04445
														WDR78	229816_at	7.24935	6.11255	8.45294	6.07414
														FAM81B	240065_at	7.59699	6.4648	9.05962	6.84036
														C1orf192	231077_at	8.05335	6.9228	8.7915	6.17397
														ERG	241926_s_at	8.30664	7.17709	8.07043	5.53474
														TTC25	223924_at	6.50707	5.38527	8.42252	5.8795
														C1orf88	228100_at	8.95621	7.84599	9.48842	7.35349
														---	231582_at	6.72733	5.62484	8.27823	5.78158
														WISP2	205792_at	9.01523	7.91854	8.92689	6.65014
														FLJ21511	220723_s_at	6.37495	5.27851	8.01128	5.81803
														MYH11	207961_x_at	11.242	10.1505	11.8891	9.46264
														MYH11	201497_x_at	11.1679	10.0878	11.3674	9.08699
														CCDC11	1552326_a_at	6.92944	5.86979	8.79645	6.42423
														---	235666_at	9.20495	8.14533	10.1799	7.91487
														PPP1R14A	227006_at	9.07779	8.02014	9.72	7.66528
														AOC3	204894_s_at	11.0461	9.99587	11.461	9.22932
														ANKRD20A1 /// ANKRD20A2 /// ANKRD20A3 /// C21orf81 /// LOC643187 /// LOC644339 /// LOC647595 /// LOC653436 /// LOC727770 /// LOC727806 /// LOC728747	1569607_s_at	8.08186	7.03346	9.16828	6.90572
														A2M	217757_at	13.5132	12.4662	13.4012	11.1614
														C6	210168_at	7.13213	6.08901	8.32308	6.17724
														---	222271_at	8.27516	7.23536	9.47266	6.85169
														LRRC46	230600_at	7.50203	6.47714	8.39974	6.3945
														---	236261_at	6.9146	5.91439	8.09435	6.03836
														SLC22A4	205896_at	7.80884	6.82376	8.61803	6.53399
														SFTPA2	218835_at	14.9868	14.0134	14.9598	12.7116
														C3orf15	236222_at	6.80946	5.86232	8.185	5.82508
														CCDC113	222890_at	7.80648	6.90143	8.99672	6.8459
														COL21A1	208096_s_at	8.83717	7.95756	9.95833	7.89714
														ANGPT1	205609_at	8.98559	8.1239	10.3166	8.29996
														C10orf63	237314_at	6.58229	5.74484	8.02729	5.72008
														ZMYND10	205714_s_at	7.69368	6.86027	8.75069	6.59431
														SPTBN1	200671_s_at	8.6806	7.85122	9.98768	7.89518
														MEOX2	206201_s_at	7.5736	6.75599	8.38567	6.23829
														---	231512_at	9.04464	8.34133	10.0258	7.16514
